# Supplementary material for: Identification of novel cell-free RNAs in maternal plasma as preterm biomarkers in combination with placental RNA profiles
Source: J Transl Med. 2023 Apr 12;21:256. doi: 10.1186/s12967-023-04083-w (PMC10100253; doi:10.1186/s12967-023-04083-w)
Supplement: Supplementary file 2 — Additional file 2: Functional annotation of hub genes in plasma and placental group. [file 12967_2023_4083_MOESM2_ESM.xlsx]

## Sheet: hub genes in plasma
Supplementary Table S3-1. Functional annotation of seven hub genes in plasma group.
Gene Symbol	Biological Process (GO)	Cellular Component (GO)	Molecular Function (GO)	KEGG Pathway
TOP2A	GO:0045870 positive regulation of single stranded viral RNA replication via double stranded DNA intermediate;GO:1905463 negative regulation of DNA duplex unwinding;GO:0030263 apoptotic chromosome condensation	GO:0009330 DNA topoisomerase type II (double strand cut, ATP-hydrolyzing) complex;GO:0001673 male germ cell nucleus;GO:0043073 germ cell nucleus	GO:0003918 DNA topoisomerase type II (double strand cut, ATP-hydrolyzing) activity;GO:0003916 DNA topoisomerase activity;GO:0008301 DNA binding, bending	(hsa01524)Platinum drug resistance
RFC4	GO:1900262 regulation of DNA-directed DNA polymerase activity;GO:1900264 positive regulation of DNA-directed DNA polymerase activity;GO:0006271 DNA strand elongation involved in DNA replication	GO:0031391 Elg1 RFC-like complex;GO:0005663 DNA replication factor C complex;GO:0031390 Ctf18 RFC-like complex	GO:0003689 DNA clamp loader activity;GO:0017116 single-stranded DNA helicase activity;GO:0003678 DNA helicase activity	(hsa03430)Mismatch repair; (hsa03030)DNA replication; (hsa03420)Nucleotide excision repair
CHEK1	GO:0010767 regulation of transcription from RNA polymerase II promoter in response to UV-induced DNA damage;GO:0070317 negative regulation of G0 to G1 transition;GO:2000615 regulation of histone H3-K9 acetylation	GO:0005657 replication fork;GO:0000794 condensed nuclear chromosome;GO:0000781 chromosome, telomeric region	GO:0035402 histone H3T11 kinase activity;GO:0035184 histone threonine kinase activity;GO:0035173 histone kinase activity	(hsa04115)p53 signaling pathway; (hsa04110)Cell cycle; (hsa04218)Cellular senescence
MKI67	GO:1902275 regulation of chromatin organization;GO:0007088 regulation of mitotic nuclear division;GO:0051983 regulation of chromosome segregation	GO:0000793 condensed chromosome;GO:0016604 nuclear body;GO:0005730 nucleolus	GO:0008022 protein C-terminus binding;GO:0005524 ATP binding;GO:0032559 adenyl ribonucleotide binding
MCM2	GO:1905775 negative regulation of DNA helicase activity;GO:1905463 negative regulation of DNA duplex unwinding;GO:1905774 regulation of DNA helicase activity	GO:0042555 MCM complex;GO:0000808 origin recognition complex;GO:0005664 nuclear origin of replication recognition complex	GO:0043138 3'-5' DNA helicase activity;GO:0003688 DNA replication origin binding;GO:0017116 single-stranded DNA helicase activity	(hsa03030)DNA replication; (hsa04110)Cell cycle
CDC25A	GO:0110032 positive regulation of G2/MI transition of meiotic cell cycle;GO:0110030 regulation of G2/MI transition of meiotic cell cycle;GO:1901995 positive regulation of meiotic cell cycle phase transition	GO:0005654 nucleoplasm;GO:0031981 nuclear lumen;GO:0005829 cytosol	GO:0004725 protein tyrosine phosphatase activity;GO:0051087 chaperone binding;GO:0004721 phosphoprotein phosphatase activity	(hsa04914)Progesterone-mediated oocyte maturation; (hsa04110)Cell cycle; (hsa04218)Cellular senescence
RPA1	GO:0007004 telomere maintenance via telomerase;GO:0006298 mismatch repair;GO:0006278 RNA-templated DNA biosynthetic process	GO:0005662 DNA replication factor A complex;GO:0043601 nuclear replisome;GO:0030894 replisome	GO:0098505 G-rich strand telomeric DNA binding;GO:0043047 single-stranded telomeric DNA binding;GO:0098847 sequence-specific single stranded DNA binding	(hsa03430)Mismatch repair; (hsa03030)DNA replication; (hsa03440)Homologous recombination

## Sheet: hub genes in placenta
Supplementary Table S3-2. Functional annotation of 22 hub genes in placenta group.
Gene Symbol	Biological Process (GO)	Cellular Component (GO)	Molecular Function (GO)	KEGG Pathway
TNF	GO:0045994 positive regulation of translational initiation by iron;GO:0061048 negative regulation of branching involved in lung morphogenesis;GO:0140460 response to Gram-negative bacterium	GO:0001891 phagocytic cup;GO:0055037 recycling endosome;GO:0045121 membrane raft	GO:0005164 tumor necrosis factor receptor binding;GO:0032813 tumor necrosis factor receptor superfamily binding;GO:0002020 protease binding	(hsa01523)Antifolate resistance; (hsa05310)Asthma; (hsa05143)African trypanosomiasis
CXCL8	GO:2000535 regulation of entry of bacterium into host cell;GO:0050930 induction of positive chemotaxis;GO:0060354 negative regulation of cell adhesion molecule production	GO:0005615 extracellular space;GO:0005576 extracellular region;GO:0110165 cellular anatomical entity	GO:0005153 interleukin-8 receptor binding;GO:0045236 CXCR chemokine receptor binding;GO:0008009 chemokine activity	(hsa05219)Bladder cancer; (hsa05144)Malaria; (hsa05134)Legionellosis
IFNG	GO:0032113 regulation of carbohydrate phosphatase activity;GO:0060549 regulation of fructose 1,6-bisphosphate 1-phosphatase activity;GO:0060550 positive regulation of fructose 1,6-bisphosphate 1-phosphatase activity	GO:0005576 extracellular region;GO:0110165 cellular anatomical entity;GO:0005575 cellular_component	GO:0005133 type II interferon receptor binding;GO:0005125 cytokine activity;GO:0005126 cytokine receptor binding	(hsa05143)African trypanosomiasis; (hsa05330)Allograft rejection; (hsa05332)Graft-versus-host disease
CCL4	GO:2000503 positive regulation of natural killer cell chemotaxis;GO:2000501 regulation of natural killer cell chemotaxis;GO:0043922 negative regulation by host of viral transcription	GO:0005615 extracellular space;GO:0005576 extracellular region;GO:0110165 cellular anatomical entity	GO:0031726 CCR1 chemokine receptor binding;GO:0031730 CCR5 chemokine receptor binding;GO:0008009 chemokine activity	(hsa04623)Cytosolic DNA-sensing pathway; (hsa04061)Viral protein interaction with cytokine and cytokine receptor; (hsa04620)Toll-like receptor signaling pathway
CXCL9	GO:1901741 positive regulation of myoblast fusion;GO:1901739 regulation of myoblast fusion;GO:0060143 positive regulation of syncytium formation by plasma membrane fusion	GO:0009897 external side of plasma membrane;GO:0098552 side of membrane;GO:0009986 cell surface	GO:0048248 CXCR3 chemokine receptor binding;GO:0045236 CXCR chemokine receptor binding;GO:0008009 chemokine activity	(hsa04061)Viral protein interaction with cytokine and cytokine receptor; (hsa04620)Toll-like receptor signaling pathway; (hsa04062)Chemokine signaling pathway
CCL3	GO:0002278 eosinophil activation involved in immune response;GO:0043307 eosinophil activation;GO:0043308 eosinophil degranulation	GO:0005615 extracellular space;GO:0005576 extracellular region;GO:0005829 cytosol	GO:0031726 CCR1 chemokine receptor binding;GO:0031730 CCR5 chemokine receptor binding;GO:0004698 calcium-dependent protein kinase C activity	(hsa05323)Rheumatoid arthritis; (hsa04061)Viral protein interaction with cytokine and cytokine receptor; (hsa05142)Chagas disease
CXCL10	GO:1901740 negative regulation of myoblast fusion;GO:0034242 negative regulation of syncytium formation by plasma membrane fusion;GO:1901509 regulation of endothelial tube morphogenesis	GO:0009897 external side of plasma membrane;GO:0098552 side of membrane;GO:0009986 cell surface	GO:0048248 CXCR3 chemokine receptor binding;GO:0008603 cAMP-dependent protein kinase regulator activity;GO:0045236 CXCR chemokine receptor binding	(hsa04623)Cytosolic DNA-sensing pathway; (hsa04622)RIG-I-like receptor signaling pathway; (hsa04657)IL-17 signaling pathway
CD74	GO:0035691 macrophage migration inhibitory factor signaling pathway;GO:2000448 positive regulation of macrophage migration inhibitory factor signaling pathway;GO:2000446 regulation of macrophage migration inhibitory factor signaling pathway	GO:0035693 NOS2-CD74 complex;GO:0035692 macrophage migration inhibitory factor receptor complex;GO:0042613 MHC class II protein complex	GO:0042658 MHC class II protein binding, via antigen binding groove;GO:0035718 macrophage migration inhibitory factor binding;GO:0042289 MHC class II protein binding	(hsa04612)Antigen processing and presentation; (hsa05152)Tuberculosis; (hsa05168)Herpes simplex virus 1 infection
APOE	GO:0071831 intermediate-density lipoprotein particle clearance;GO:0150200 regulation of transport across blood-brain barrier;GO:0150201 positive regulation of transport across blood-brain barrier	GO:0034365 discoidal high-density lipoprotein particle;GO:0034363 intermediate-density lipoprotein particle;GO:0097487 multivesicular body, internal vesicle	GO:0046911 metal chelating activity;GO:0070326 very-low-density lipoprotein particle receptor binding;GO:0060228 phosphatidylcholine-sterol O-acyltransferase activator activity	(hsa04979)Cholesterol metabolism; (hsa05010)Alzheimer disease
FOXP3	GO:0002849 regulation of peripheral T cell tolerance induction;GO:0002851 positive regulation of peripheral T cell tolerance induction;GO:0014045 establishment of endothelial blood-brain barrier	GO:0000785 chromatin;GO:0005694 chromosome;GO:0005654 nucleoplasm	GO:0051525 NFAT protein binding;GO:0035035 histone acetyltransferase binding;GO:0051059 NF-kappaB binding	(hsa05321)Inflammatory bowel disease; (hsa04659)Th17 cell differentiation
IL7R	GO:0038111 interleukin-7-mediated signaling pathway;GO:0001915 negative regulation of T cell mediated cytotoxicity;GO:0033089 positive regulation of T cell differentiation in thymus	GO:0030669 clathrin-coated endocytic vesicle membrane;GO:0045334 clathrin-coated endocytic vesicle;GO:0030665 clathrin-coated vesicle membrane	GO:0004917 interleukin-7 receptor activity;GO:0004896 cytokine receptor activity;GO:0003823 antigen binding	(hsa05340)Primary immunodeficiency; (hsa04640)Hematopoietic cell lineage; (hsa04068)FoxO signaling pathway
HLA-DRB1	GO:0002491 antigen processing and presentation of endogenous peptide antigen via MHC class II;GO:0002469 myeloid dendritic cell antigen processing and presentation;GO:0002468 dendritic cell antigen processing and presentation	GO:0042613 MHC class II protein complex;GO:0042611 MHC protein complex;GO:0098553 lumenal side of endoplasmic reticulum membrane	GO:0042609 CD4 receptor binding;GO:0032395 MHC class II receptor activity;GO:0042608 T cell receptor binding	(hsa05310)Asthma; (hsa05330)Allograft rejection; (hsa05332)Graft-versus-host disease
PDCD1	GO:0002644 negative regulation of tolerance induction;GO:1902482 regulatory T cell apoptotic process;GO:0001783 B cell apoptotic process	GO:0009897 external side of plasma membrane;GO:0098552 side of membrane;GO:0009986 cell surface	GO:0005515 protein binding;GO:0005488 binding;GO:0003674 molecular_function	(hsa05235)PD-L1 expression and PD-1 checkpoint pathway in cancer; (hsa04660)T cell receptor signaling pathway; (hsa04514)Cell adhesion molecules
HLA-DQA1	GO:0002399 MHC class II protein complex assembly;GO:0002503 peptide antigen assembly with MHC class II protein complex;GO:0002396 MHC protein complex assembly	GO:0042613 MHC class II protein complex;GO:0042611 MHC protein complex;GO:0098553 lumenal side of endoplasmic reticulum membrane	GO:0032395 MHC class II receptor activity;GO:0023026 MHC class II protein complex binding;GO:0023023 MHC protein complex binding	(hsa05310)Asthma; (hsa05330)Allograft rejection; (hsa05332)Graft-versus-host disease
CCL4L1	GO:0048245 eosinophil chemotaxis;GO:0072677 eosinophil migration;GO:0002548 monocyte chemotaxis	GO:0005615 extracellular space;GO:0005576 extracellular region;GO:0110165 cellular anatomical entity	GO:0008009 chemokine activity;GO:0048020 CCR chemokine receptor binding;GO:0042379 chemokine receptor binding	(hsa04623)Cytosolic DNA-sensing pathway; (hsa04061)Viral protein interaction with cytokine and cytokine receptor; (hsa04620)Toll-like receptor signaling pathway
MMP3	GO:0010727 negative regulation of hydrogen peroxide metabolic process;GO:0071492 cellular response to UV-A;GO:0070141 response to UV-A	GO:0031012 extracellular matrix;GO:0030312 external encapsulating structure;GO:0005615 extracellular space	GO:0004222 metalloendopeptidase activity;GO:0004252 serine-type endopeptidase activity;GO:0008236 serine-type peptidase activity	(hsa05323)Rheumatoid arthritis; (hsa04657)IL-17 signaling pathway; (hsa05215)Prostate cancer
CXCL13	GO:0002518 lymphocyte chemotaxis across high endothelial venule;GO:0035766 cell chemotaxis to fibroblast growth factor;GO:0035768 endothelial cell chemotaxis to fibroblast growth factor	GO:0005615 extracellular space;GO:0005576 extracellular region;GO:0110165 cellular anatomical entity	GO:0031724 CXCR5 chemokine receptor binding;GO:0031735 CCR10 chemokine receptor binding;GO:0048248 CXCR3 chemokine receptor binding	(hsa04061)Viral protein interaction with cytokine and cytokine receptor; (hsa04062)Chemokine signaling pathway; (hsa04060)Cytokine-cytokine receptor interaction
LAG3	GO:0002270 plasmacytoid dendritic cell activation;GO:0045590 negative regulation of regulatory T cell differentiation;GO:0045954 positive regulation of natural killer cell mediated cytotoxicity	GO:0009897 external side of plasma membrane;GO:0098552 side of membrane;GO:0009986 cell surface	GO:0042289 MHC class II protein binding;GO:0042287 MHC protein binding;GO:0003823 antigen binding
HLA-DQB1	GO:0002399 MHC class II protein complex assembly;GO:0002503 peptide antigen assembly with MHC class II protein complex;GO:0002396 MHC protein complex assembly	GO:0042613 MHC class II protein complex;GO:0042611 MHC protein complex;GO:0098553 lumenal side of endoplasmic reticulum membrane	GO:0032395 MHC class II receptor activity;GO:0023026 MHC class II protein complex binding;GO:0023023 MHC protein complex binding	(hsa05310)Asthma; (hsa05330)Allograft rejection; (hsa05332)Graft-versus-host disease
CXCL3	GO:0061844 antimicrobial humoral immune response mediated by antimicrobial peptide;GO:0030593 neutrophil chemotaxis;GO:0070098 chemokine-mediated signaling pathway	GO:0005615 extracellular space;GO:0005576 extracellular region;GO:0110165 cellular anatomical entity	GO:0045236 CXCR chemokine receptor binding;GO:0008009 chemokine activity;GO:0042379 chemokine receptor binding	(hsa05134)Legionellosis; (hsa05120)Epithelial cell signaling in Helicobacter pylori infection; (hsa05323)Rheumatoid arthritis
CXCL11	GO:0010818 T cell chemotaxis;GO:0072678 T cell migration;GO:0051281 positive regulation of release of sequestered calcium ion into cytosol	GO:0005615 extracellular space;GO:0005576 extracellular region;GO:0110165 cellular anatomical entity	GO:0048248 CXCR3 chemokine receptor binding;GO:0045236 CXCR chemokine receptor binding;GO:0008009 chemokine activity	(hsa04061)Viral protein interaction with cytokine and cytokine receptor; (hsa04620)Toll-like receptor signaling pathway; (hsa04062)Chemokine signaling pathway
SOCS1	GO:0043377 negative regulation of CD8-positive, alpha-beta T cell differentiation;GO:2001186 negative regulation of CD8-positive, alpha-beta T cell activation;GO:0043376 regulation of CD8-positive, alpha-beta T cell differentiation	GO:0005942 phosphatidylinositol 3-kinase complex;GO:0036464 cytoplasmic ribonucleoprotein granule;GO:0035770 ribonucleoprotein granule	GO:0005159 insulin-like growth factor receptor binding;GO:0046935 1-phosphatidylinositol-3-kinase regulator activity;GO:0035014 phosphatidylinositol 3-kinase regulator activity	(hsa04930)Type II diabetes mellitus; (hsa04917)Prolactin signaling pathway; (hsa05145)Toxoplasmosis
